# Supplementary material for: Bioinformatics Analysis of the Genome of Rhodococcus rhodochrous IEGM 1362, an (−)-Isopulegol Biotransformer
Source: Genes (Basel). 2024 Jul 28;15(8):992. doi: 10.3390/genes15080992 (PMC11354180; doi:10.3390/genes15080992)
Supplement: Supplementary file 1 [file genes-15-00992-s001.zip]

Archive with 1 entries (1 files):
- genes-3115288-supplementary.pdf
